# Supplementary material for: Association between low levels of HIV-1 DNA and HLA class I molecules in chronic HIV-1 infection
Source: PLoS One. 2022 Mar 15;17(3):e0265348. doi: 10.1371/journal.pone.0265348 (PMC8923435; doi:10.1371/journal.pone.0265348)
Supplement: S1 Data — (CSV) [file pone.0265348.s002.csv]

ID	GENDER	FDR	AIDS	HCV	HBV	HIVRNA_ZENITH	NADIR_CD4	YEARS_NEG	YEARS_UVL	year_arv	durata_arv	months_to_arv	durata_hiv	age	HIVDNA_106	group_dna	hla_1	hla_2	hla_3	hla_9	hla_11	hla_23	hla_24	hla_25	hla_26	hla_29	hla_30	hla_32	hla_33	hla_34	hla_66	hla_68	hla_74	hlc_1	hlc_2	hlc_3	hlc_4	hlc_5	hlc_6	hlc_7	hlc_8	hlc_12	hlc_15	hlc_16	hlc_17	hlb_7	hlb_8	hlb_14	hlb_18
2	F	IDU	0	1	0	110000	137	11,99178645	7,058179329	1991	24,45174538	59,50657895	29,40451745	23,52908966	1920	1	0	1	0	0	0	0	1	0	0	0	0	0	0	0	0	0	0	0	0	0	0	0	0	1	0	1	0	0	0	1	0	0	0
108	M	OMOSEX	0	0	0	261000	430	10,62833676	6,986995209	1998	18,25051335	5,296052632	18,69130732	45,4017796	1070	1	0	0	0	0	0	0	0	0	0	0	1	0	0	0	0	0	0	0	1	0	0	1	0	0	0	0	0	0	0	0	0	0	1
151	F	HETERO	0	1	9	45421	214	12,13963039	5,256673511	1992	23,4661191	2,105263158	23,64134155	29,94113621	1150	1	0	0	0	0	0	0	0	0	0	0	0	1	0	0	0	0	0	0	0	0	1	0	0	1	0	0	0	0	0	0	0	0	0
594	F	HETERO	0	0	0	11000	283	10,86379192	6,075290897	1997	19,67693361	60,78947368	24,73648186	35,54277892	1260	1	0	0	1	0	0	0	0	0	0	0	0	1	0	0	0	0	0	0	0	1	0	0	0	0	0	1	0	0	0	0	0	0	0
612	F	HETERO	0	1	9	16000	168	17,43189596	7,091033539	1993	22,82819986	5,164473684	23,25804244	27,10472279	520	1	0	0	0	0	0	0	1	0	1	0	0	0	0	0	0	0	0	0	0	0	0	0	0	0	0	1	0	1	0	0	0	0	0
638	M	OMOSEX	0	0	0	132000	229	10,51882272	7,690622861	1992	25,11156742	13,55263158	26,23956194	23,97809719	370	1	0	1	0	0	0	0	0	0	0	0	0	0	0	0	0	0	0	0	0	1	0	0	0	0	0	0	0	0	0	0	0	0	0
975	M	IDU	0	1	0	51000	191	12,58590007	4,941820671	1997	18,86105407	146,9078947	31,08829569	29,13073238	2780	1	1	0	0	0	0	0	0	0	0	0	0	0	0	0	0	1	0	0	0	0	0	0	1	0	0	1	0	0	0	0	0	0	0
1057	F	HETERO	0	0	0	120000	393	15,15126626	7,542778919	1995	21,16084873	7,861842105	21,81519507	28,30390144	230	1	0	1	0	0	0	0	1	0	0	0	0	0	0	0	0	0	0	1	0	0	0	1	0	0	0	0	0	0	0	0	0	0	0
1191	F	HETERO	1	9	0	310000	103	14,31074606	6,7816564	1993	23,51266256	12,03947368	24,51471595	25,5633128	8520	1	0	0	0	0	0	0	1	0	0	0	0	1	0	0	0	0	0	0	0	0	0	1	1	0	0	0	0	0	0	0	0	0	0
1222	M	OMOSEX	0	0	0	160000	312	12,7063655	7,370294319	1995	20,88158795	2,302631579	21,07323751	28,8569473	1100	1	1	0	0	0	0	0	0	0	0	0	0	1	0	0	0	0	0	0	0	1	1	0	0	0	0	0	0	0	0	0	0	0	0
1321	M	OMOSEX	0	0	0	2000	227	11,08829569	7,274469541	1996	20,22176591	7,467105263	20,84325804	42,70773443	310	1	1	1	0	0	0	0	0	0	0	0	0	0	0	0	0	0	0	0	0	1	0	0	0	1	0	0	0	0	0	0	0	0	0
1385	M	HETERO	0	0	0	9300	343	17,63449692	6,554414784	1997	19,74537988	19,90131579	21,4017796	40,19438741	480	1	0	0	0	0	0	0	0	0	0	0	1	0	1	0	0	0	0	0	0	1	0	0	1	0	0	0	0	0	0	0	0	0	0
1573	M	IDU	0	1	0	169537	237	11,08555784	5,199178645	1996	21,18275154	13,42105263	22,29979466	31,70978782	2820	1	0	1	0	0	0	0	1	0	0	0	0	0	0	0	0	0	0	0	0	0	0	0	1	1	0	0	0	0	0	1	0	0	0
1667	M	IDU	0	1	0	110314	210	11,80013689	7,403148528	1992	24,53661875	101,5789474	32,99110198	22,22587269	950	1	1	0	0	0	0	0	0	0	1	0	0	0	0	0	0	0	0	1	0	0	0	0	0	1	0	0	0	0	0	0	1	0	0
1746	M	OMOSEX	0	0	0	32000	431	18,2696783	7,091033539	1998	18,4257358	32,36842105	21,11978097	36,68720055	990	1	1	0	0	0	0	0	0	0	0	1	0	0	0	0	0	0	0	0	0	0	0	0	0	1	0	0	0	0	0	0	0	0	0
1761	F	HETERO	1	0	0	39000	167	16,20260096	5,609856263	1994	22,27789185	51,48026316	26,56262834	20,8569473	1260	1														0
1786	M	OMOSEX	0	0	0	7900	79	13,81793292	6,392881588	1996	20,32032854	0,921052632	20,39698836	41,51403149	2150	1	0	0	0	0	0	0	1	0	0	0	0	0	0	0	0	0	0	1	1	0	0	0	0	0	0	0	0	0	0	0	0	0	1
1796	M	HETERO	0	1	9		202	19,15947981	6,633812457	1996	19,77823409	2,565789474	19,99178645	41,97672827	90	0	0	0	0	0	0	0	0	0	0	0	1	0	0	0	0	0	0	0	0	0	0	0	1	0	0	0	0	0	0	0	0	0	0
1868	M	IDU	0	0	0	92000	255	10,71868583	6,554414784	1996	19,51266256	136,9407895	30,91033539	22,40383299	4110	1	1	0	0	0	1	0	0	0	0	0	0	0	0	0	0	0	0	0	0	0	1	0	0	0	1	0	0	0	0	0	0	1	0
2115	M	OMOSEX	0	0	0	25000	160	16,93908282	6,631074606	1998	17,44558522	25,55921053	19,57289528	35,26078029	2400	1	0	1	0	0	1	0	0	0	0	0	0	0	0	0	0	0	0	0	0	0	0	0	0	1	0	1	0	0	0	1	0	0	1
2118	F	HETERO	0	0	0	4800	422	10,21765914	6,691307324	1998	17,69199179	14,30921053	18,88295688	33,29774127	680	1														0
2245	F	HETERO	0	1	9		138	19,23066393	6,899383984	1995	20,97741273	0	20,97741273	32,47091034	1040	1	0	1	0	1	0	0	0	0	0	0	0	0	0	0	0	0	0	1	0	0	0	0	0	0	0	0	0	1	0	0	0	0	0
2262	M	HETERO	0	0	0	353817	510	10,59548255	4,963723477	1998	17,84257358	9,473684211	18,63107461	34,50239562	280	1	0	1	0	0	1	0	0	0	0	0	0	0	0	0	0	0	0	0	0	0	1	0	0	1	0	0	0	0	0	0	0	0	1
2295	M	OTHER	0	0	0	400000	297	9,333333333	6,023271732	1998	18,954141	0,625	19,00616016	29,13620808	2180	1	1	0	1	0	0	0	0	0	0	0	0	0	0	0	0	0	0	0	0	0	0	0	0	1	0	0	0	0	0	1	0	0	0
2333	F	HETERO	0	1	0	16000	329	12,98836413	6,765229295	1997	18,6091718	129,9342105	29,42368241	22,19849418	2680	1	0	0	0	0	0	0	0	0	0	0	0	1	0	0	0	0	0	0	0	1	0	0	0	0	0	0	0	0	0	0	0	0	0
2393	M	OTHER	0	0	9		403	18,99247091	7,457905544	1996	20,64887064	5,986842105	21,14715948	38,93497604	90	0	0	1	0	0	0	0	0	0	0	0	0	0	0	0	0	1	0	0	0	0	0	0	0	1	0	0	1	0	0	0	0	0	0
2400	M	HETERO	0	0	0	98000	289	13,12799452	6,841889117	1997	18,81724846	3,848684211	19,137577	42,42299795	1500	1	0	0	1	0	0	0	0	1	0	0	0	0	0	0	0	0	0	0	0	0	0	0	0	1	0	1	0	0	0	1	0	0	1
2433	M	HETERO	1	0	0	190000	7	14,71321013	6,039698836	1998	17,51950719	3,486842105	17,80971937	35,22245038	3370	1	0	0	0	0	0	1	1	0	0	0	0	0	0	0	0	0	0	0	0	0	1	0	0	0	0	0	0	0	0	0	0	0	0
2497	F	HETERO	1	0	0	530000	158	11,26351814	6,737850787	1991	25,14168378	0	25,14168378	30,67488022	1360	1	0	1	1	0	0	0	0	0	0	0	0	0	0	0	0	0	0	0	0	0	0	0	0	1	0	0	0	1	0	1	0	0	0
2515	F	HETERO	0	0	0	7200	280	9,404517454	7,813826146	1998	18,96235455	34,57236842	21,83983573	33,96030116	90	0	0	1	0	0	0	0	0	0	1	0	0	0	0	0	0	0	0	0	0	0	0	0	0	1	0	1	0	0	0	0	1	0	0
2535	F	HETERO	0	0	0	5900	434	15,88774812	6,568104038	2000	16,00821355	5,296052632	16,44900753	42,52703628	90	0	0	1	0	0	1	0	0	0	0	0	0	0	0	0	0	0	0	0	0	1	0	0	0	0	0	0	1	0	0	0	0	0	0
2554	M	OMOSEX	0	0	0	1400000	163	11,40588638	4,941820671	1998	19,14031485	1,019736842	19,22518823	42,30253251	4160	1	0	0	1	0	0	0	0	0	0	0	0	0	0	0	0	1	0	0	0	0	1	0	0	1	0	0	0	0	0	1	0	0	0
2566	F	HETERO	0	0	0	244000	181	17,64818617	7,008898015	1998	17,8973306	0,822368421	17,96577687	19,97535934	430	1	0	0	0	0	0	0	1	1	0	0	0	0	0	0	0	0	0	0	0	0	0	0	0	1	0	1	0	0	0	0	0	0	0
2599	F	HETERO	0	0	0	42000	337	14,59000684	6,71321013	1999	16,36687201	167,2039474	30,28336756	16,49007529	210	1	0	1	0	0	0	0	0	0	0	0	0	0	0	0	0	0	0	0	0	0	0	0	0	0	0	0	1	0	0	0	0	0	0
2701	M	HETERO	1	0	0		73	16,79123888	7,101984942	1998	18,35455168	78,02631579	24,84873374	22,24503765	250	1	0	1	0	0	0	0	0	0	1	0	0	0	0	0	0	0	0	0	0	0	1	0	0	0	0	1	0	0	0	0	0	0	0
2819	F	HETERO	0	1	0	720	184	11,1430527	7,225188227	1998	18,0807666	4,276315789	18,4366872	31,09924709	1250	1	1	0	0	0	0	0	1	0	0	0	0	0	0	0	0	0	0	0	0	0	0	0	0	1	0	1	0	0	0	0	0	0	0
2865	F	HETERO	0	0	0	52000	338	13,19096509	6,841889117	2001	15,10746064	19,80263158	16,75564682	22,22587269	430	1														0
2975	F	OTHER	0	0	0	81919	284	11,41683778	4,950034223	1999	17,28952772	0	17,28952772	23,22518823	90	0	0	0	0	0	0	0	0	0	0	0	0	0	0	0	1	0	1	0	0	0	0	0	1	1	0	0	0	0	0	0	0	0	0
3005	F	HETERO	0	0	0	670000	292	16,09308693	7,036276523	2000	16,20807666	7,664473684	16,84599589	32,60232717	230	1	0	0	1	0	1	0	0	0	0	0	0	0	0	0	0	0	0	0	0	0	1	0	0	0	0	1	0	0	0	1	0	0	0
3214	M	OMOSEX	0	0	0	31078	632	15,17864476	6,403832991	2000	16,8788501	4,868421053	17,28405202	18,53524983	90	0														0
3363	M	IDU	1	1	9	3500	3	10,48596851	7,06091718	2000	16,5174538	156,1842105	29,51676934	24,54209446	20930	1	1	0	0	0	0	0	0	0	0	0	0	0	0	0	0	0	0	0	0	0	0	0	0	1	0	0	0	0	0	0	1	0	0
3371	M	OTHER	0	0	0	12022	360	12,32580424	7,545516769	1997	19,10472279	5,065789474	19,52635181	29,15811088	90	0	0	0	0	0	1	0	0	0	0	0	1	0	0	0	0	0	0	0	1	0	1	0	0	0	0	0	0	0	0	0	0	0	0
3429	M	OMOSEX	0	0	0	350000	215	10,67761807	4,736481862	1994	22,63107461	5,427631579	23,08281999	35,8384668	1100	1	0	0	1	0	0	0	1	0	0	0	0	0	0	0	0	0	0	1	0	0	0	0	1	0	0	0	0	0	0	0	0	0	0
3576	M	HETERO	0	0	0	36000	248	10,20396988	6,57357974	1997	18,38740589	56,05263158	23,05270363	26,02600958	4060	1	0	1	0	0	0	0	0	0	0	0	0	1	0	0	0	0	0	1	0	0	0	0	0	0	0	1	0	0	0	0	0	0	0
3609	M	OMOSEX	1	0	0	6700	322	10,41478439	6,710472279	1997	18,55989049	152,1710526	31,22518823	25,25393566	1720	1	0	0	0	0	0	0	0	0	0	1	0	0	0	0	0	0	0	0	0	0	0	0	0	0	0	0	1	1	0	0	0	0	0
3664	F	HETERO	0	0	0	68000	339	11,43600274	5,108829569	1997	19,44147844	107,8289474	28,41615332	24,47091034	2380	1	0	0	0	0	0	0	1	0	0	0	0	0	0	0	0	0	0	0	0	1	0	1	0	0	0	0	0	0	0	0	0	0	0
3687	M	HETERO	0	0	0	38142	138	10,87474333	7,216974675	1998	18,40930869	0,756578947	18,47227926	22,71868583	1790	1	0	1	0	0	0	0	1	0	0	0	0	0	0	0	0	0	0	0	1	0	1	0	0	0	0	0	0	0	0	0	0	0	0
3697	M	HETERO	1	0	0	740	48	15,39767283	5,875427789	1997	18,53798768	1,217105263	18,63928816	44,09308693	1740	1	0	1	1	0	0	0	0	0	0	0	0	0	0	0	0	0	0	0	0	1	0	0	0	0	0	0	0	0	0	0	0	0	0
3811	M	OMOSEX	0	0	0	28000	326	12,27378508	7,466119097	1998	19,34291581	8,026315789	20,0109514	34,72689938	1500	1														0																0	0	0	0
3873	M	OMOSEX	0	0	0	61000	167	11,73990418	6,425735797	1998	18,22587269	111,1513158	27,4770705	20,62970568	90	0	0	1	1	0	0	0	0	0	0	0	0	0	0	0	0	0	0	0	0	0	1	0	0	0	0	1	0	0	0	0	0	0	0
3916	F	HETERO	0	0	0	31000	347	11,69883641	5,724845996	1996	20,96098563	5,460526316	21,41546886	29,00479124	2620	1	0	1	0	0	0	0	1	0	0	0	0	0	0	0	0	0	0	0	1	0	0	0	0	0	0	0	1	0	0	0	0	0	0
3947	M	OTHER	0	9	9	308	271	11,01163587	6,606433949	1999	16,89527721	47,79605263	20,8733744	31,80835044	1850	1	0	1	0	0	0	0	1	0	0	0	0	0	0	0	0	0	0	0	0	0	1	1	0	0	0	0	0	0	0	0	0	0	0
4168	M	OTHER	0	9	9	120000	4	10,50787132	6,940451745	1999	17,32238193	3,782894737	17,63723477	32,54209446	410	1	0	1	0	0	0	0	1	0	0	0	0	0	0	0	0	0	0	0	0	1	0	0	0	1	0	0	0	0	0	1	0	0	0
4218	M	HETERO	1	0	0	6263	159	12,82135524	6,094455852	2000	15,50171116	0,164473684	15,51540041	43,14031485	2840	1	0	1	0	0	0	0	0	1	0	0	0	0	0	0	0	0	0	0	0	0	1	1	0	0	0	0	0	0	0	0	0	0	0
4250	F	OTHER	0	1	0	110000	428	10,62833676	6,940451745	2001	15,71800137	1,907894737	15,87679671	30,81998631	4500	1	0	1	0	0	0	0	1	0	0	0	0	0	0	0	0	0	0	0	0	0	1	0	0	0	0	0	0	0	1	0	0	0	0
4294	F	HETERO	0	1	0	110000	249	10,29705681	6,978781656	1996	20,14510609	14,40789474	21,34428474	25,15537303	4050	1	0	0	1	0	0	0	0	0	0	1	0	0	0	0	0	0	0	0	0	0	1	0	0	0	0	0	1	0	0	0	0	0	0
4311	M	HETERO	1	0	0	320000	17	17,66735113	6,784394251	1997	18,34907598	2,763157895	18,57905544	40,29842574	90	0	0	1	0	0	1	0	0	0	0	0	0	0	0	0	0	0	0	0	0	1	0	0	0	1	0	0	0	0	0	0	0	0	1
4358	M	HETERO	1	0	0	1300	226	11,32375086	5,177275838	2001	15,23340178	1,019736842	15,31827515	32,94182067	3330	1														0
4530	F	OTHER	1	1	0	130000	70	12,5229295	7,022587269	2001	14,75975359	0	14,75975359	37,70020534	1190	1	1	1	0	0	0	0	0	0	0	0	0	0	0	0	0	0	0	0	0	0	0	0	1	1	0	0	0	0	0	0	0	0	0
4568	F	HETERO	0	0	0	5100	389	13,94661191	6,291581109	2002	14,06160164	14,67105263	15,28268309	37,63449692	1070	1														0
4617	M	OTHER	0	1	9		462	14,87200548	5,067761807	1993	23,74811773	96,11842105	31,74811773	21,46201232	4190	1	0	1	0	0	1	0	0	0	0	0	0	0	0	0	0	0	0	1	0	0	0	0	0	1	0	0	0	0	0	0	0	0	1
4753	M	OMOSEX	0	0	0	44000	312	14,25051335	7,20054757	2000	15,70704997	0,460526316	15,74537988	25,99863107	2620	1	1	0	0	0	0	0	0	0	0	0	1	0	0	0	0	0	0	0	0	0	0	0	0	1	0	0	1	0	0	0	1	0	0
4841	M	IDU	1	1	0		23	13,83162218	6,861054073	1993	23,12388775	108,1578947	32,12594114	20,14236824	380	1	0	1	0	0	0	0	1	0	0	0	0	0	0	0	0	0	0	0	0	0	0	0	0	1	0	1	0	0	0	1	0	0	0
4844	M	OTHER	0	0	0	28000	402	10,89938398	7,857631759	2006	10,954141	51,48026316	15,23887748	35,83025325	90	0	0	0	1	0	0	0	0	0	0	0	0	0	0	0	0	0	0	0	0	1	0	0	0	1	0	0	0	0	0	1	0	0	0
4851	M	OMOSEX	0	0	0	196993	466	11,62765229	6,880219028	2004	12,12046543	23,32236842	14,06160164	43,38398357	1640	1	0	1	0	0	0	0	0	0	0	0	0	0	0	0	0	0	0	0	0	0	0	0	0	1	0	0	1	0	0	1	0	0	0
4858	M	EX TD	0	1	9	400	407	13,51403149	6,168377823	1998	17,45653662	137,4342105	28,89527721	20,66255989	170	1	1	0	0	0	0	0	0	0	0	0	1	0	0	0	0	0	0	0	0	0	0	0	1	0	0	0	1	0	0	0	0	0	0
5194	F	HETERO	0	0	0		528	11,29637235	7,356605065	2004	12,41067762	1,381578947	12,52566735	47,4661191	2910	1	1	1	0	0	0	0	0	0	0	0	0	0	0	0	0	0	0	0	0	1	0	0	1	0	0	0	0	0	0	0	0	0	0
5220	M	HETERO	1	1	9		212	11,87953457	5,000000000	2004	13,16906229	6,151315789	13,68104038	48,85420945	90	0	0	1	0	0	0	0	0	0	0	0	0	1	0	0	0	0	0	0	0	0	0	0	1	0	0	1	0	0	0	0	0	0	0
5278	M	OTHER	0	0	0		938	12,21355236	7,112936345	1998	18,04791239	89,53947368	25,50034223	34,70499658	580	1	0	0	1	0	0	0	0	0	1	0	0	0	0	0	0	0	0	0	0	0	0	0	1	0	1	0	0	0	0	0	0	1	0
5294	M	EX-IDU	0	1	0		228	11,36481862	7,353867214	2002	14,01779603	0,065789474	14,02327173	40,38603696	6690	1	0	0	0	0	0	0	1	0	0	0	0	1	0	0	0	0	0	0	0	0	0	0	1	1	0	0	0	0	0	0	0	0	0
5346	M	OMOSEX	0	1	0	57000	206	12,12867899	8,046543463	2004	12,52019165	1,414473684	12,63791923	45,0513347	240	1														0
5350	M	HETERO	0	0	0	525830	346	12,33127995	7,192334018	2003	13,19370294	0,986842105	13,27583847	33,70294319	90	0	1	1	0	0	0	0	0	0	0	0	0	0	0	0	0	0	0	0	0	0	0	0	1	1	0	0	0	0	0	0	0	0	0
5387	F	OTHER	0	1	0		489	12,43258042	6,861054073	1994	22,52429843	36,05263158	25,52498289	23,37029432	4920	1	0	0	1	0	1	0	0	0	0	0	0	0	0	0	0	0	0	0	0	0	0	0	1	1	0	0	0	0	0	0	0	0	1
5421	M	HETERO	0	0	0	500001	165	10,31895962	4,829568789	2004	11,62491444	1,480263158	11,74811773	44,25462012	2430	1	0	0	0	0	1	0	1	0	0	0	0	0	0	0	0	0	0	0	0	0	0	0	0	1	0	0	0	1	0	0	0	0	0
5458	F	HETERO	0	0	0	623	289	10,46132786	6,839151266	2002	13,69746749	17,43421053	15,14852841	43,98083504	180	1	0	1	0	0	0	0	0	0	0	0	1	0	0	0	0	0	0	0	1	0	0	0	0	0	0	0	0	0	1	0	0	0	0
5461	M	OMOSEX	0	0	9	137708	461	10,81451061	7,381245722	2005	11,40588638	17,96052632	12,90075291	44,39151266	8120	1	1	0	0	0	0	1	0	0	0	0	0	0	0	0	0	0	0	0	0	0	0	0	0	1	0	0	0	0	0	0	1	0	0
5575	F	HETERO	0	0	0	3145	478	10,05886379	7,033538672	1997	18,86652977	77,07236842	25,28131417	21,95756331	430	1	0	0	0	0	0	1	0	0	0	1	0	0	0	0	0	0	0	0	0	0	0	0	0	1	0	0	0	1	0	0	0	0	0
5655	M	OTHER	0	0	0		542	14,91581109	6,902121834	2000	16,07939767	8,059210526	16,75017112	52,44900753	90	0	0	1	0	0	0	0	0	0	1	0	0	0	0	0	0	0	0	0	0	0	1	0	0	0	0	0	1	0	0	0	0	0	0
5691	M	OMOSEX	0	0	0		427	12,34770705	7,12936345	2000	15,62217659	1,019736842	15,70704997	31,00889802	230	1	1	0	1	0	0	0	0	0	0	0	0	0	0	0	0	0	0	0	0	0	1	0	0	1	0	0	0	0	0	0	0	0	1
5736	F	OTHER	0	0	9	47000	77	14,13004791	7,575633128	2002	14,46954141	1,940789474	14,63107461	32,1670089	90	0	0	0	0	0	0	0	1	0	1	0	0	0	0	0	0	0	0	1	0	0	0	0	0	1	0	0	0	0	0	0	0	0	0
5738	F	HETERO	0	0	0	75000	322	11,17316906	7,775496235	1999	17,28952772	38,25657895	20,47364819	24,10951403	610	1	0	0	0	0	0	0	1	0	0	1	0	0	0	0	0	0	0	0	0	0	0	0	0	0	1	1	0	0	0	0	0	1	0
5742	M	HETERO	0	0	0	78911	221	10,06433949	8,065708419	2000	16,37234771	1,315789474	16,48186174	35,40588638	1800	1	0	1	0	0	0	0	0	0	1	0	0	0	0	0	0	0	0	0	1	0	1	0	0	0	0	0	0	0	0	0	0	0	0
5964	M	OTHER	0	0	0		488	12,40246407	7,186858316	1999	17,2183436	55,03289474	21,79876797	36,12594114	690	1	1	0	1	0	0	0	0	0	0	0	0	0	0	0	0	0	0	0	0	0	0	0	1	0	0	1	0	0	0	0	0	0	0
5974	F	HETERO	0	1	0	47617	272	11,49623546	6,926762491	2004	11,75359343	4,802631579	12,15331964	33,28678987	1400	1	0	0	1	0	0	0	1	0	0	0	0	0	0	0	0	0	0	0	0	0	0	0	0	1	0	1	0	0	0	0	1	0	0
6045	M	IDU	0	1	0		327	10,6146475	6,893908282	2004	11,71252567	12,5	12,75290897	37,68925394	640	1	1	1	0	0	0	0	0	0	0	0	0	0	0	0	0	0	0	1	0	0	0	0	0	1	0	0	0	0	0	0	1	0	0
6079	M	OTHER	0	0	0	99000	253	10,93771389	5,577002053	1997	18,89117043	29,53947368	21,34976044	52,53935661	3210	1	0	1	1	0	0	0	0	0	0	0	0	0	0	0	0	0	0	1	0	0	0	0	0	0	0	1	0	0	0	0	0	0	0
6098	M	OMOSEX	0	0	0	763520	252	11,67145791	5,790554415	2005	12,06023272	2,565789474	12,27378508	37,94387406	1480	1	1	1	0	0	0	0	0	0	0	0	0	0	0	0	0	0	0	0	0	0	0	0	1	1	0	0	0	0	0	0	0	0	1
6100	M	OTHER	0	0	0	3345	317	9,689253936	5,754962355	1994	22,54346338	7,434210526	23,16221766	23,40862423	90	0	1	1	0	0	0	0	0	0	0	0	0	0	0	0	0	0	0	0	1	0	0	1	0	0	0	0	0	0	0	0	0	0	0
6127	M	OMOSEX	0	0	9		387	10,89390828	7,049965777	1998	17,68377823	56,05263158	22,34907598	27,92334018	90	0	0	1	0	0	1	0	0	0	0	0	0	0	0	0	0	0	0	0	0	1	0	0	0	0	0	0	0	0	1	0	0	0	0
6174	M	OMOSEX	0	0	0	20250	230	10,4476386	6,455852156	1995	20,11498973	57,5	24,90075291	27,58658453	3490	1	0	0	1	0	0	0	0	0	0	0	0	0	0	0	0	0	0	0	0	0	1	0	0	0	0	0	1	0	0	0	0	0	0
6245	M	HETERO	0	0	0	33502	295	10,03422313	5,760438056	2005	10,33264887	32,5	13,03764545	26,6036961	3660	1	1	1	0	0	0	0	0	0	0	0	0	0	0	0	0	0	0	0	0	0	0	0	0	1	0	0	0	0	0	0	1	0	0
6384	M	OTHER	0	0	9		715	14,37919233	7,498973306	1997	19,01163587	24,04605263	21,01300479	39,10198494	90	0	0	1	1	0	0	0	0	0	0	0	0	0	0	0	0	0	0	0	0	0	0	1	0	1	0	0	0	0	0	0	0	0	0
6660	F	HETERO	1	0	9	288343	49	9,560574949	7,496235455	2006	10,06707734	1,710526316	10,20944559	43,02532512	160	1	1	0	0	0	0	0	0	0	0	1	0	0	0	0	0	0	0	0	0	0	0	0	1	0	0	0	1	0	0	0	0	0	0
6868	F	HETERO	0	0	0	41307	45	10,57084189	7,906913073	1992	24,8788501	5,460526316	25,33333333	31,42505133	1530	1	0	1	0	0	0	0	0	0	1	0	0	0	0	0	0	0	0	0	0	1	0	0	0	1	0	0	0	0	0	1	0	0	0
7771	M	OTHER	0	0	0		585	8,287474333	0,008213552	2008	9,437371663				90	0	0	0	0	0	0	0	0	0	0	0	1	0	0	0	0	0	0	0	0	0	0	1	0	0	0	1	0	0	0	0	0	0	1
8052	F		0	0	0	505	194	7,58110883	7,44421629	2009	7,660506502				2520	1	0	0	1	0	1	0	0	0	0	0	0	0	0	0	0	0	0	0	0	0	1	0	0	0	0	0	0	0	0	0	0	0	0
[truncated: 21 more columns]
